# Supplementary material for: Genetic variants underlying risk of endometriosis: insights from meta-analysis of eight genome-wide association and replication datasets
Source: Hum Reprod Update. 2014 Mar 27;20(5):702–16. doi: 10.1093/humupd/dmu015 (PMC4132588; doi:10.1093/humupd/dmu015)
Supplement: Supplementary Data [file supp_dmu015_dmu015supp_table1.xlsx]

## Sheet: Supplementary Table 1
			NHGRI Look-Up
SNP	Position	Chr Region	Disease/Trait	SNP	Position	Population	Reported Gene	Location	Publication	PUBMED ID	Distance between SNPs	r2 in CEU	r2 in JPT
rs7521902	22490724	1p36.12	Bone mineral density	rs7521902	22490724	European and East Asian	WNT4	Intergenic	Estrada K et al., 2012	22504420	0	1	1
			IgG glycosylation	rs909814	22573942	Japanese	WNT4	Intergenic	Lauc G et al., 2013	23382691	83218	0.03	0.04
			Testosterone levels	rs909814	22573942	European	WNT4	Intergenic	Prescott J et al., 2012	22675492	83218	0.03	0.04
			Immune response to smallpox vaccine (IL-6)	rs2501276	22373624	European	CDC42	Intergenic	Kennedy RB et al., 2012	22610502	117100	0.03	0.001
			Bone mineral density	rs6426749	22711473	European and East Asian	ZBTB40	Intergenic	Estrada K et al., 2012	22504420	220749	0.002	0.005
			Dupuytren's disease	rs7524102	22698447	European	ZBTB40	Intergenic	Dolmans G et al., 2011	21732829	207723	0.002	0.001
			Inflammatory bowel disease	rs12568930	22702231	European	ZBTB40	Intergenic	Jostins L et al., 2012	23128233	211507	0.002	0.001
			Obesity-related traits	rs17360053	22499530	Hispanic	WNT4	Intergenic	Comuzzie AG et al., 2012	23251661	8806	0	0.04
			Hematological and biochemical traits	rs2242420	21904529	European	ALPL	Genic (UTR-3)	Kamatani Y et al., 2010	20139978	586195	0	0
			Folate pathway vitamin levels	rs1256335	21890386	European	ALPL	Genic (Intron)	Hazra A et al., 2009	19744961	600338	0	0
			Response to TNF-alpha inhibitors in rheumatoid arthritis	rs885814	21875916	European	ALPL	Genic (Intron)	Krintel SB et al., 2012	22569225	614808	0	0
			Adverse response to chemotherapy	rs16825455	21837755	Japanese	ALPL	Genic (Intron)	Low SK et al., 2013	23648065	652969	0	0
			Metabolic traits	rs10799701	21820990	European	NBPF3 - ALPL	Intergenic	Suhre K et al., 2011	21886157	669734	0	0
			Folate pathway vitamin levels	rs4654748	21786068	European	NBPF3	Genic (Intron)	Hazra A et al., 2009	19744961	704656	0	0
			Liver enzyme levels (alkaline phosphatase)	rs1976403	21766453	European	NBPF3	Genic (5')	Chambers JC et al., 2011	22001757	724271	0	0
			Obesity-related traits	rs213032	21654735	Hispanic	ECE1	Genic (Intron)	Comuzzie AG et al., 2012	23251661	835989	0	0
			Height	rs1738475	23536891	European	HTR1D	Intergenic	Lango Allen H et al., 2010	20881960	1046167	0	0
			Obesity-related traits	rs12722987	20455220	Hispanic	PLA2G2D	Intergenic	Comuzzie AG et al., 2012	23251661	2035504	0	0
rs13394619	11727257	2p25.1	Sudden cardiac arrest	rs6716724	11510948	European	E2F6	Genic (Intron)	Aouizerat BE et al., 2011	21658281	216309	0.054	0
			Obesity-related traits	rs16857178	11257505	Hispanic	FLJ33534	Genic (Intron)	Comuzzie AG et al., 2012	23251661	469752	0.018	0
			Hair morphology	rs17605562	12037179	Australian	ST13P1	Intergenic	Medland SE et al., 2009	19896111	309922	0.005	0
			Bipolar disorder	rs4027132	12037492	European	ST13P1	Intergenic	Jiang Y et al., 2011	21254220	310235	0.003	0.01
			Cardiac Troponin-T levels	rs1198872	10903412	European	ATP6V1C2	Genic (Intron)	Yu B et al., 2012	23247143	823845	0	0
			Cognitive performance	rs6739054	11220562	European	KCNF1 - RPL6P4	Intergenic	Cirulli ET et al., 2010	20125193	506695	0	0
			Heart rate variability traits	rs6432018	9721896	European	ADAM17 - YWHAQ	Intergenic	Rankinen T et al., 2011	22174390	2005361	0	0
			IgE levels	rs3102947	8434185	European	ID2	Genic (Intron)	Granada M et al., 2011	22075330	3293072	0	0
			IgG glycosylation	rs9636252	9259598	European	RPL30P3 - ASAP2	Intergenic	Lauc G et al., 2013	23382691	2467659	0	0
			Longevity	rs13008689	8530256	European	RNF144A - SNRPEP5	Intergenic	Yashin AI et al., 2010	20834067	3197001	0	0
			Metabolite levels (HVA/MHPG ratio)	rs12692432	11255340	European	FLJ33534	Genic (Intron)	Luykx JJ et al., 2013	23319000	471917	0	0
			Multiple sclerosis	rs4669226	8053597	European	RNF144A - SNRPEP5	Intergenic	Gourraud PA et al., 2013	23412934	3673660	0	0
			Multiple sclerosis	rs1109670	9250038	European	RPL30P3 - ASAP2	Intergenic	Baranzini SE et al., 2008	19010793	2477219	0	0
			Neutrophil count	rs7587928	8949070	African	KIDINS220	Genic (Intron)	Ramsuran V et al., 2011	21507922	2778187	0	0
			Obesity-related traits	rs2193071	8036260	Hispanic	RNF144A - SNRPEP5	Intergenic	Comuzzie AG et al., 2012	23251661	3690997	0	0
			Obesity-related traits:IGFBP-3 levels	rs73175262	11758431	Hispanic	GREB1	Missense	Comuzzie AG et al., 2012	23251661	31174	0	0
			Obesity-related traits: MCP1	rs73175262	11758431	Hispanic	GREB1	Missense	Comuzzie AG et al., 2012	23251661	31174	0	0
			Prostate cancer	rs11902236	10117868	European	GRHL1	Genic (Intron)	Eeles RA et al., 2013	23535732	1609389	0	0
			Response to antipsychotic treatment	rs6741819	7147973	European	RNF144A	Genic (Intron)	Adkins DE et al., 2010	20195266	4579284	0	0
			Self-rated health	rs2357266	9924387	Australian	YWHAQ - TAF1B	Intergenic	Mosing MA et al., 2010	20707712	1802870	0	0
rs4141819	67864425	2p14	Restless legs syndrome	rs6747972	68070225	European	ETAA1 - C1D	Intergenic	Winkelmann J et al., 2011	21779176	205800	0.11	0.05
			Response to antidepressant treatment	rs13432159	67973887	European	ETAA1 - C1D	Intergenic	Clark SL et al., 2011	22041458	109462	0.04	0.006
			Response to antidepressant treatment	rs6724422	67976788	European	ETAA1 - C1D	Intergenic	Clark SL et al., 2011	22041458	112363	0.03	0
			Major depressive disorder (broad)	rs724568	67942480	European	ETAA1 - C1D	Intergenic	Shyn SI et al., 2009	20038947	78055	0.02	0.02
			Immune reponse to smallpox (secreted IFN-alpha)	rs4078978	68359897	European	WDR92	Genic (Intron)	Kennedy RB et al., 2012	22610502	495472	0.001	0
			Bipolar disorder	rs3845817	65758525	European	RPS15AP15 - KRT18P33	Intergenic	Sklar P et al., 2011	21926972	2105900	0	0
			Breast size	rs1529102	64495627	European	PELI1	Intergenic	Eriksson N et al., 2012	22747683	3368798	0	0
			Celiac disease	rs17035378	68598955	European	PLEK	Genic (Intron)	Dubois PC et al., 2010	20190752	734530	0	0
			Celiac disease and Rheumatoid arthritis	rs1876518	65608909	European	SPRED2	Genic (Intron)	Zhernakova A et al., 2011	21383967	2255516	0	0
			Inflammatory bowel disease	rs6740462	65667272	European	SPRED2 - RPS15AP15	Intergenic	Jostins L et al., 2012	23128233	2197153	0	0
			Iron status biomarkers (Transferrin saturation)	rs2698530	64503895	European	PELI1	Intergenic	McLaren CE et al., 2011	21483845	3360530	0	0
			Iron status biomarkers (Total iron-binding capacity)	rs2698530	64503895	European	PELI1	Intergenic	McLaren CE et al., 2011	21483845	3360530	0	0
			Iron status biomarkers (Unsaturated iron-binding capacity)	rs2698530	64503895	European	PELI1	Intergenic	McLaren CE et al., 2011	21483845	3360530	0	0
			Iron status biomarkers (Transferrin saturation)	rs1457451	65862378	European	RPS15AP15 - KRT18P33	Intergenic	Benyamin B et al., 2008	19084217	2002047	0	0
			Kawasaki disease	rs7604693	64349202	Korean	PELI1	Genic (Intron)	Kim JJ et al., 2011	21221998	3515223	0	0
			Metabolite levels	rs10211524	65208074	European	RPL11P1 - SLC1A4	Intergenic	Inouye M et al., 2012	22916037	2656351	0	0
			Metabolite levels	rs2160387	65220910	European	SLC1A4	Genic (Intron)	Kettunen J et al., 2012	22286219	2643515	0	0
			Metabolite levels	rs9309413	68570772	European	CNRIP1 - PLEK	Intergenic	Gieger C et al., 2008	19043545	706347	0	0
			PR interval	rs3891585	66756976	African American	MEIS1	Genic (Intron)	Butler AM et al., 2012	23139255	1107449	0	0
			PR interval	rs11897119	66772000	European	MEIS1	Genic (Intron)	Pfeufer A et al., 2010	20062060	1092425	0	0
			Restless legs syndrome	rs2300478	66781453	European	MEIS1	Genic (Intron)	Winkelmann J et al., 2011	21779176	1082972	0	0
			Restless legs syndrome	rs2300478	66781453	European	MEIS1	Genic (Intron)	Winkelmann J et al., 2011	17637780	1082972	0	0
			Rheumatoid arthritis	rs934734	65595586	European	SPRED2	Genic (Intron)	Stahl EA et al., 2010	20453842	2268839	0	0
			Visceral fat	rs11683197	65027624	European	RPS10P9 - RPL11P1	Intergenic	Fox CS et al., 2012	22589738	2836801	0	0
rs1250248	216286843	2q35	Coronary heart disease	rs17458018	216285375	European	FN1	Genic (Intron)	Davies RW et al., 2012	22319020	1468	0.001	0
			Alcohol dependence	rs1344694	216893637	European	MREG - PECR	Intergenic	Frank J et al., 2011	22004471	606794	0	0
			Alcohol dependence	rs7590720	216898658	European	MREG - PECR	Intergenic	Treutlein J et al., 2009	19581569	611815	0	0
			Amyotrophic lateral sclerosis	rs2303565	219545309	European	STK36	Genic (Intron)	Ahmeti KB et al., 2012	22959728	3258466	0	0
			Amyotrophic lateral sclerosis	rs7607369	219279097	European	VIL1	Intergenic	Ahmeti KB et al., 2012	22959728	2992254	0	0
			Blood trace element (Se levels)	rs3770549	216860550	European	MREG	Genic (Intron)	Evans DM et al., 2013	23720494	573707	0	0
			Breast cancer	rs16857609	218296508	European	DIRC3	Genic (Intron)	Michailidou K et al., 2013	23535729	2009665	0	0
			Breast cancer	rs13387042	217905832	European	TNP1 - RPL7L1P9	Intergenic	Michailidou K et al., 2013	23535729	1618989	0	0
			Breast cancer	rs13387042	217905832	UK	TNP1 - RPL7L1P9	Intergenic	Fletcher O et al., 2011	21263130	1618989	0	0
			Breast cancer	rs13387042	217905832	European	TNP1 - RPL7L1P9	Intergenic	Li J et al., 2010	20872241	1618989	0	0
			Breast cancer	rs13387042	217905832	UK	TNP1 - RPL7L1P9	Intergenic	Turnbull C et al., 2010	20453838	1618989	0	0
			Breast cancer	rs13387042	217905832	European	TNP1 - RPL7L1P9	Intergenic	Thomas G et al., 2009	19330030	1618989	0	0
			Breast cancer	rs13387042	217905832	Icelandic	TNP1 - RPL7L1P9	Intergenic	Stacey SN et al., 2007	17529974	1618989	0	0
			Common traits (Other)	rs7349332	219756383	European	WNT10A	Genic (Intron)	Eriksson N et al., 2010	20585627	3469540	0	0
			Esophageal cancer (alcohol interaction)	rs9288520	217481271	Han Chinese	PSMB3P2 - IGFBP2	Intergenic	Wu C et al., 2012	22960999	1194428	0	0
			Hair morphology	rs7349332	219756383	Australian	WNT10A	Genic (Intron)	Medland SE et al., 2009	19896111	3469540	0	0
			Height	rs2553026	218123648	African	TNP1 - RPL7L1P9	Intergenic	N'Diaye A et al., 2011	21998595	1836805	0	0
			Height	rs6435999	218523162	African	DIRC3	Genic (Intron)	N'Diaye A et al., 2011	21998595	2236319	0	0
			Height	rs3791950	218729865	African	TNS1	Genic (Intron)	N'Diaye A et al., 2011	21998595	2443022	0	0
			Height	rs1351164	218271898	European	DIRC3	Genic (Intron)	Lango Allen H et al., 2010	20881960	1985055	0	0
			Height	rs12470505	219908369	European	CCDC108 - IHH	Intergenic	Lango Allen H et al., 2010	20881960	3621526	0	0
			Height	rs10187066	219514759	European	ZNF142	Genic (Intron)	Lango Allen H et al., 2010	20881960	3227916	0	0
			Height	rs16859517	219949184	Japanese	NHEJ1	Genic (Intron)	Okada Y et al., 2010	20189936	3662341	0	0
			Height	rs1052483	219934348	Icelander, Dutch, European American, African American	NHEJ1	Intergenic	Gudbjartsson DF et al., 2008	18391951	3647505	0	0
			Height	rs6724465	219943846	Scandinavian	NHEJ1	Genic (Intron)	Weedon MN et al., 2008	18391952	3657003	0	0
			IgG glycosylation	rs10198756	220864654	European	EPHA4	Intergenic	Lauc G et al., 2013	23382691	4577811	0	0
			Immune response to smallpox vaccine (IL-6)	rs359965	219840891	African American	LINC00608	Genic (5')	Ovsyannikova IG et al., 2012	22542470	3554048	0	0
			Inflammatory bowel disease	rs2382817	219151218	European	PNKD - TMBIM1	Genic (Intron)	Jostins L et al., 2012	23128233	2864375	0	0
			Metabolite levels (MHPG)	rs11689435	218314253	European	DIRC3	Genic (Intron)	Luykx JJ et al., 2013	23319000	2027410	0	0
			Migraine	rs6756590	217208571	European	MARCH4	Genic (Intron)	Freilinger T et al., 2012	22683712	921728	0	0
			Neuroblastoma	rs7587476	215653887	European	BARD1	Genic (Intron)	Diskin SJ et al., 2012	22941191	632956	0	0
			Neuroblastoma	rs3768716	215635794	European	BARD1	Genic (Intron)	Wang K et al., 2010	21124317	651049	0	0
			Neuroblastoma (high-risk)	rs6435862	215672546	European	BARD1	Genic (Intron)	Capasso M et al., 2009	19412175	614297	0	0
			Obesity-related traits:Diet carbohydrate	rs13403276	219081297	Hispanic	ARPC2	Genic (5')	Comuzzie AG et al., 2012	23251661	2794454	0	0
			Obesity-related traits:Energy intake	rs13403276	219081297	Hispanic	ARPC2	Genic (5')	Comuzzie AG et al., 2012	23251661	2794454	0	0
			Obesity-related traits	rs359980	219829206	Hispanic	CDK5R2	Intergenic	Comuzzie AG et al., 2012	23251661	3542363	0	0
			Obesity-related traits	rs6733051	219084533	Hispanic	ARPC2	Genic (Intron)	Comuzzie AG et al., 2012	23251661	2797690	0	0
			Orofacial clefts	rs3815854	220668738	European	RPL23P4	Intergenic	Ludwig KU et al., 2012	22863734	4381895	0	0
			Permanent tooth development	rs4491709	217894756	European	TNP1 - RPL7L1P9	Intergenic	Geller F et al., 2011	21931568	1607913	0	0
			PR interval	rs7604827	215341890	African American	VWC2L	Genic (Intron)	Jeff JM et al., 2013	23534349	944953	0	0
			Primary tooth development (number of teeth)	rs10932688	217863481	European	TNP1 - RPL7L1P9	Intergenic	Fatemifar G et al., 2013	23704328	1576638	0	0
			Primary tooth development (number of teeth)	rs6435957	217878209	European	TNP1 - RPL7L1P9	Intergenic	Pillas D et al., 2010	20195514	1591366	0	0
			Pulmonary function	rs2571445	218683154	European	TNS1	Intergenic	Repapi E et al., 2009	20010834	2396311	0	0
			Pulmonary function (interaction:ever smoking)	rs2571445	218683154	European	TNS1	missense	Hancock DB et al., 2012	23284291	2396311	0	0
			Smooth-surface caries	rs1079204	219130514	European	AAMP	Genic (Intron)	Zeng Z et al., 2013	23470693	2843671	0	0
			Thyroid cancer	rs966423	218310340	European	DIRC3	Genic (Intron)	Gudmundsson J et al., 2012	22267200	2023497	0	0
			Thyroid hormone levels	rs13015993	217625523	European	IGFBP5 - RPL31P14	Intergenic	Porcu E et al., 2013	23408906	1338680	0	0
			Ulcerative colitis	rs11676348	219010146	European	CXCR2 - CXCR1	Intergenic	Anderson CA et al., 2011	21297633	2723303	0	0
			Visceral fat	rs2241193	217554213	European	IGFBP5	Genic (Intron)	Fox CS et al., 2012	22589738	1267370	0	0
rs6734792	151624632	2q23.3	Immune reponse to smallpox (secreted IFN-alpha)	rs10195263	151725792	East Asian	RND3 - FABP5P10	Intergenic	Kennedy RB et al., 2012	22610502	101160	0.01	0.1
			Type 2 diabetes	rs7560163	151637936	African American	RND3 - FABP5P10	Intergenic	Palmer ND et al., 2012	22238593	13304	0	0.14
			Blood trace element (Zn levels)	rs10931753	154568757	European	RPRM - DNAJA1P2	Intergenic	Evans DM et al., 2013	23720494	2944125	0	0
			IgG glycosylation: IGP66	rs11675841	153436570	European	FMNL2	Genic (Intron)	Lauc G et al., 2013	23382691	1811938	0	0
			IgG glycosylation: IGP68	rs11675841	153436570	European	FMNL2	Genic (Intron)	Lauc G et al., 2013	23382691	1811938	0	0
			IgG glycosylation: IGP70	rs11675841	153436570	European	FMNL2	Genic (Intron)	Lauc G et al., 2013	23382691	1811938	0	0
			IgG glycosylation: IGP71	rs11675841	153436570	European	FMNL2	Genic (Intron)	Lauc G et al., 2013	23382691	1811938	0	0
			Lung cancer	rs10197940	152253918	African American	TNFAIP6 - RIF1	Intergenic	Lan Q et al., 2012	23143601	629286	0	0
			Waist-to-hip circumference ratio (interaction)	rs16827293	150509332	European	MMADHC - TRNAE38P	Intergenic	Velez Edwards DR et al., 2012	23192594	1115300	0	0
rs7739264	19785338	6p22.3	Breast cancer	rs16882214	19443935	Ashkenazi Jews	RPL5P20 - KRT18P38	Intergenic	Rinella ES et al., 2013	23354978	341403	0.04	0.002
			Hyperactive-impulsive symptoms	rs1202199	20156174	European	MBOAT1	Genic (Intron)	Lasky-Su J et al., 2009	18821565	370836	0.009	0.002
			Obesity-related traits (Head circumference )	rs2457335	20109592	Hispanic	MBOAT1	Genic (Intron)	Comuzzie AG et al., 2013	23251661	324254	0.005	0.002
			Response to statin therapy (Triglyceride, sum)	rs16883019	19969638	Causasian	ID4 - RPL29P17	Intergenic	Barber MJ et al., 2010	20339536	184300	0.002	0
			Airflow obstruction	rs16889038	24306387	European	DCDC2	Genic (Intron)	Wilk JB et al., 2012	22837378	4521049	0	0
			Amyotrophic lateral sclerosis	rs697739	16742033	European	ATXN1	Genic (Intron)	Landers JE et al., 2009	19451621	3043305	0	0
			Birth weight	rs6931514	20703952	European	CDKAL1	Genic (Intron)	Horikoshi M et al., 2013	23202124	918614	0	0
			Body mass index	rs2206734	20694884	Japanese	CDKAL1	Genic (Intron)	Okada Y et al., 2012	22344221	909546	0	0
			Body mass index	rs9356744	20685486	Chinese	CDKAL1	Genic (Intron)	Wen W et al., 2012	22344219	900148	0	0
			Bone mineral density	rs9466056	21384613	European and East Asian	CDKAL1 - SOX4	Intergenic	Estrada K et al., 2013	22504420	1599275	0	0
			Bone mineral density	rs9466056	21384613	European	CDKAL1 - SOX4	Intergenic	Duncan EL et al., 2011	21533022	1599275	0	0
			Cardiac hypertrophy	rs4236016	22246604	Amish	SOX4 - PRL	Intergenic	Parsa A et al., 2011	21348951	2461266	0	0
			Cholesterol, total	rs3757354	16127407	European	MYLIP	Genic (5')	Teslovich TM et al., 2012	20686565	3657931	0	0
			Crohn's disease	rs12663356	21430728	European	CDKAL1 - SOX4	Intergenic	Jostins L et al., 2013	23128233	1645390	0	0
			Crohn's disease	rs6908425	20728731	European	CDKAL1	Genic (Intron)	Franke A et al., 2012	21102463	943393	0	0
			Crohn's disease	rs6908425	20728731	European	CDKAL1	Genic (Intron)	Barrett JC et al., 2008	18587394	943393	0	0
			Diabetes (gestational)	rs7754840	20661250	Korean	CDKAL1	Genic (Intron)	Kwak SH et al., 2012	22233651	875912	0	0
			Electroencephalographic traits in alcoholism	rs4256430	24863075	European	FAM65B	Genic (Intron)	Kang SJ et al., 2012	22554406	5077737	0	0
			Gambling	rs9383153	16343056	Australian	ATXN1	Genic (Intron)	Lind PA et al., 2012	22780124	3442282	0	0
			Glycated hemoglobin levels	rs7747752	20725423	Korean	CDKAL1	Genic (Intron)	Ryu J et al., 2012	22290723	940085	0	0
			Glycemic traits	rs9348440	20641336	Korean	CDKAL1	Genic (Intron)	Go MJ et al., 2013	23575436	855998	0	0
			Height	rs1047014	19841493	European	ID4	Genic (UTR-3)	Lango Allen H et al., 2012	20881960	56155	0	0
			Height	rs12199222	17699322	Icelender, Dutch, European American, African American	NUP153	Genic (Intron)	Gudbjartsson DF et al., 2008	18391951	2086016	0	0
			Hematological and biochemical traits	rs6911965	24480295	Japanese	GPLD1	Genic (Intron)	Kamatani Y et al., 2013	20139978	4694957	0	0
			Hyperactive-impulsive symptoms	rs41441749	18791723	European	MIR548A1 - RPL21P61	Intergenic	Lasky-Su J et al., 2009	18821565	993615	0	0
			Ileal carcinoids	rs2206734	20694884	Northern European	CDKAL1	Genic (Intron)	Walsh KM et al., 2011	21139019	909546	0	0
			Immune reponse to smallpox (secreted IL-12p40)	rs7771911	23437676	European	RPL6P18 - SPTLC1P2	Intergenic	Kennedy RB et al., 2012	22610502	3652338	0	0
			Immune response to smallpox vaccine (IL-6)	rs1322846	17241154	African American	STMND1 - RBM24	Intergenic	Ovsyannikova IG et al., 2012	22542470	2544184	0	0
			Inflammatory bowel disease	rs9358372	20812588	European	CDKAL1	Genic (Intron)	Jostins L et al., 2013	23128233	1027250	0	0
			Information processing speed	rs6922632	24107093	Caucasian	SPTLC1P2 - NRSN1	Intergenic	Luciano M et al., 2011	21130836	4321755	0	0
			Information processing speed	rs793834	24234933	Caucasian	DCDC2	Genic (Intron)	Luciano M et al., 2011	21130836	4449595	0	0
			LDL cholesterol	rs2142672	16197194	European	MRPL42P2 - GMPR	Intergenic	Waterworth DM et al., 2010	20864672	3588144	0	0
			LDL cholesterol	rs3757354	16127407	European	MYLIP	Genic (5')	Teslovich TM et al., 2012	20686565	3657931	0	0
			Liver enzyme levels	rs9467160	24441746	European	GPLD1	Genic (Intron)	Yuan X et al., 2008	18940312	4656408	0	0
			Liver enzyme levels (alkaline phosphatase)	rs1883415	24491475	European	GPLD1	Genic (5')	Chambers JC et al., 2011	22001757	4706137	0	0
			Major depressive disorder	rs9466930	23841132	European	RPL6P18 - SPTLC1P2	Intergenic	GENDEP Investigators et al., 2013	23377640	4055794	0	0
			Major depressive disorder	rs10484358	16256043	European	GMPR	Genic (Intron)	GENDEP Investigators et al., 2013	23377640	3529295	0	0
			Metabolite levels (HVA-5-HIAA Factor score)	rs9460635	21455153	European	CDKAL1 - SOX4	Intergenic	Luykx JJ et al., 2013	23319000	1669815	0	0
			Neuroblastoma	rs9295536	22131929	European	LINC00340	Genic (Intron)	Diskin SJ et al., 2012	22941191	2346591	0	0
			Neuroblastoma	rs4712653	22125964	European	LINC00340	Genic (Intron)	Wang K et al., 2011	21124317	2340626	0	0
			Neuroblastoma	rs6939340	22140004	European	LINC00340;LOC729177	Genic (Intron)	Maris JM et al., 2008	18463370	2354666	0	0
			Neutrophil count	rs17419851	24749413	African	C6orf62 - GMNN	Intergenic	Ramsuran V et al., 2011	21507922	4964075	0	0
			Obesity-related traits (Weight z-score )	rs9460521	20567541	Hispanic	CDKAL1	Genic (Intron)	Comuzzie AG et al., 2013	23251661	782203	0	0
			Obesity-related traits (LDL )	rs2274136	17633061	Hispanic	NUP153	missense	Comuzzie AG et al., 2013	23251661	2152277	0	0
			Obesity-related traits (TC )	rs2274136	17633061	Hispanic	NUP153	missense	Comuzzie AG et al., 2013	23251661	2152277	0	0
			Obesity-related traits (BMI z-score change )	rs7356884	22753047	Hispanic	HDGFL1 - RPL6P18	Intergenic	Comuzzie AG et al., 2013	23251661	2967709	0	0
			Obesity-related traits (Calorimeter activity )	rs1570155	20382600	Hispanic	MBOAT1 - E2F3	Intergenic	Comuzzie AG et al., 2013	23251661	597262	0	0
			Paget's disease	rs1341239	22304204	European	PRL	Genic (5')	Albagha OM et al., 2011	21623375	2518866	0	0
			Prostate cancer (gene x gene interaction)	rs10456809	17813825	European	KIF13A	Genic (Intron)	Tao S et al., 2012	22219177	1971513	0	0
			Pulmonary function (FEV1/FVC)	rs1928168	22017738	European	LINC00340	Genic (Intron)	Soler Artigas M et al., 2011	21946350	2232400	0	0
			Pulmonary function (interaction) (FEV1/FVC, Ever-smoking)	rs1928168	22017738	European	LINC00340	Genic (Intron)	Hancock DB et al., 2013	23284291	2232400	0	0
			Pulmonary function (interaction) (FEV1/FVC, Pack-years)	rs2078543	21996860	European	LINC00340	Genic (Intron)	Hancock DB et al., 2013	23284291	2211522	0	0
			Quantitative traits (HDL-C)	rs10498712	22743403	Micronesian	HDGFL1 - RPL6P18	Intergenic	Lowe JK et al., 2009	19197348	2958065	0	0
			Radiation response	rs16889440	24544967	African Americans, Caucasian Americans, Han Chienese Americans	KIAA0319	Genic (UTR-3)	Niu N et al., 2010	20923822	4759629	0	0
			Response to statin therapy (LDL-C) (absolute LDL-C reduction)	rs6924995	16161425	European	MIR4639 - MRPL42P2	Intergenic	Chasman DI et al., 2012	22331829	3623913	0	0
			Tourette syndrome	rs9393366	23077311	European	HDGFL1 - RPL6P18	Intergenic	Scharf JM et al., 2012	22889924	3291973	0	0
			Type 2 diabetes	rs7754840	20661250	Han Chinese	CDKAL1	Genic (Intron)	Li H et al., 2012	22961080	875912	0	0
			Type 2 diabetes (Lean)	rs7766070	20686573	European	CDKAL1	Genic (Intron)	Perry JR et al., 2012	22693455	901235	0	0
			Type 2 diabetes (Obese)	rs7766070	20686573	European	CDKAL1	Genic (Intron)	Perry JR et al., 2012	22693455	901235	0	0
			Type 2 diabetes (Chinese+Malay+Indian)	rs9295474	20652717	Chinese	CDKAL1	Genic (Intron)	Sim X et al., 2011	21490949	867379	0	0
			Type 2 diabetes	rs10440833	20688121	European	CDKAL1	Genic (Intron)	Voight BF et al., 2010	20581827	902783	0	0
			Type 2 diabetes	rs4712523	20657564	Japanese	CDKAL1	Genic (Intron)	Takeuchi F et al., 2009	19401414	872226	0	0
			Type 2 diabetes (non-obese)	rs10946398	20661034	European	CDKAL1	Genic (Intron)	Timpson NJ et al., 2009	19056611	875696	0	0
			Type 2 diabetes	rs4712524	20657865	Japanese	CDKAL1	Genic (Intron)	Unoki H et al., 2009	18711366	872527	0	0
			Type 2 diabetes	rs6931514	20703952	European	CDKAL1	Genic (Intron)	Zeggini E et al., 2008	18372903	918614	0	0
			Type 2 diabetes	rs9465871	20717255	European	CDKAL1	Genic (Intron)	WTCCC et al., 2008	17554300	931917	0	0
			Type 2 diabetes	rs7754840	20661250	European	CDKAL1	Genic (Intron)	Saxena R et al., 2008	17463246	875912	0	0
			Type 2 diabetes	rs7754840	20661250	Finnish	CDKAL1	Genic (Intron)	Scott LJ et al., 2008	17463248	875912	0	0
			Type 2 diabetes	rs7756992	20679709	French	CDKAL1	Genic (Intron)	Steinthorsdottir V et al., 2008	17460697	894371	0	0
			Type 2 diabetes	rs10946398	20661034	European	CDKAL1	Genic (Intron)	Zeggini E et al., 2008	17463249	875696	0	0
			Type 2 diabetes and other traits	rs4712523	20657564	European	CDKAL1	Genic (Intron)	Rung J et al., 2009	19734900	872226	0	0
rs12700667	25901389	7p15.2	Waist-hip ratio	rs1055144	25871109	European	NFE2L3 - LOC100506236	ncRNA (Intron)	Heid IM et al., 2010	20935629	30280	0.496	0.192
rs7798431	25860562		Carotid atherosclerosis in HIV infection	rs17151904	25608409	Caucasian	NPVF - UBA52P1	Intergenic	Shrestha S et al., 2010	20009918	292980	0.042	0.045
			Obesity-related traits	rs745580	26008052	Hispanic	NFE2L3 - LOC100996355	Genic (Intron)	Comuzzie AG et al., 2013	23251661	106663	0.006	0.031
			Preeclampsia	rs975369	25612661	Afro-Caribbean	NPVF - UBA52P1	Intergenic	Zhao L et al., 2013	23551011	288728	0.003	0.094
			Body mass index	rs10261878	25950545	African American	NFE2L3 - UBA52P1 - MIR148A	Intergenic	Monda KL et al., 2013	23583978	49156	0.002	0.019
			Crohn's disease	rs10486483	26892440	European	SKAP2	Genic (Intron)	Jostins L et al., 2013	23128233	991051	0	0
			Heart failure	rs13225783	27330056	European	RPL35P4 - PSMC1P2	Intergenic	Smith NL et al., 2010	20445134	1428667	0	0
			Immune reponse to smallpox (secreted IL-1beta)	rs11564024	27335561	European	RPL35P4 - PSMC1P2	Intergenic	Kennedy RB et al., 2012	22610502	1434172	0	0
			Prostate cancer	rs10486567	27976563	European	JAZF1	Genic (Intron)	Thomas G et al., 2008	18264096	2075174	0	0
			Smoking behavior	rs886716	26557618	European	SNX10 - SKAP2	Intergenic	Caporaso N et al., 2009	19247474	656229	0	0
			Type 1 diabetes	rs7804356	26891665	European	SKAP2	Genic (Intron)	Barrett JC et al., 2009	19430480	990276	0	0
			Ulcerative colitis	rs4722672	27231762	European	HOXA11-AS - HOXA13	Intergenic	Jostins L et al., 2013	23128233	1330373	0	0
			Visceral adipose tissue/subcutaneous adipose tissue ratio	rs10951138	26481804	European	SNX10 - SKAP2	Intergenic	Fox CS et al., 2012	22589738	580415	0	0
rs1537377	22169450	9p21.3	Intracranial aneurysm	rs10757272	22088260	Japanese	CDKN2B-AS1	Genic (Intron)	Low SK et al., 2012	22286173	81190	0.96	0.426
			Coronary heart disease	rs1333042	22103813	Korean	CDKN2B-AS1	Genic (Intron)	Lee JY et al., 2013	23364394	65637	0.94	0.426
			Coronary artery calcification	rs1537370	22084310	European	CDKN2B-AS1	Genic (Intron)	van Setten J et al., 2013	23561647	85140	0.93	0.276
			Intracranial aneurysm	rs6475606	22081850	European	CDKN2B-AS1	Genic (Intron)	Foroud T et al., 2012	22961961	87600	0.93	0.276
			Coronary heart disease	rs10757274	22096055	Han Chinese	CDKN2B-AS1	Genic (Intron)	Lu X et al., 2012	22751097	73395	0.9	0.934
			Coronary heart disease	rs944797	22115286	Japanese	CDKN2B-AS1	Genic (Intron)	Takeuchi F et al., 2011	21971053	54164	0.88	0.934
			Ankle-brachial index	rs10757269	22072264	European	CDKN2B-AS1	Genic (Intron)	Murabito JM et al., 2011	22199011	97186	0.87	0.158
			Glioma	rs4977756	22068652	European	CDKN2B-AS1	Genic (Intron)	Rajaraman P et al., 2012	22886559	100798	0.42	0.14
			Glaucoma (primary open-angle)	rs2157719	22033366	European	CDKN2B-AS1	Genic (Intron)	Wiggs JL et al., 2012	22570617	136084	0.32	0.064
			Coronary heart disease	rs7865618	22031005	European	CDKN2B-AS1	Genic (Intron)	Wild PS et al., 2011	21606135	138445	0.29	0.072
			Glaucoma (primary open-angle)	rs1063192	22003367	Japanese	CDKN2B;CDKN2B-AS1	Genic (UTR-3; Intron)	Osman W et al., 2012	22419738	166083	0.26	0.122
			Glaucoma	rs523096	22019129	Japanese	CDKN2B-AS1	Genic (Intron)	Takamoto M et al., 2012	22792221	150321	0.17	0.08
			Breast cancer	rs1011970	22062134	European	CDKN2B-AS1	Genic (Intron)	Michailidou K et al., 2013	23535729	107316	0.08	0.038
			Type 2 diabetes	rs7018475	22137685	European	CDKN2B-AS1 - DMRTA1	Intergenic	Huang J et al., 2012	22293688	31765	0.03	0.046
			Melanoma	rs7023329	21816528	European	MTAP	Genic (Intron)	Barrett JH et al., 2011	21983787	352922	0.02	0.007
			Type 2 diabetes	rs2383208	22132076	Indo-European South Asian	CDKN2B-AS1 - DMRTA1	Intergenic	Tabassum R et al., 2012	23209189	37374	0.009	0.036
			Type 2 diabetes	rs2383208	22132076	Han Chinese	CDKN2B-AS1 - DMRTA1	Intergenic	Li H et al., 2012	22961080	37374	0.009	0.036
			Fasting glucose-related traits (interaction with BMI)	rs10811661	22134094	European	CDKN2B-AS1 - DMRTA1	Intergenic	Manning AK et al., 2012	22581228	35356	0.009	0.033
			Type 2 diabetes	rs1333051	22136489	Hispanic	CDKN2B-AS1 - DMRTA1	Intergenic	Parra EJ et al., 2011	21573907	32961	0.008	0.02
			Platelet counts	rs3731211	21986847	European	CDKN2A	Genic (Intron)	Gieger C et al., 2011	22139419	182603	0.002	0.043
			Autism spectrum disorder, attention deficit-hyperactivity disorder, bipolar disorder, major depressive disorder, and schizophrenia (combined)	rs7849973	22819576	European	FLJ35282	Genic (Intron)	Smoller JW et al., 2013	23453885	650126	0	0
			Coronary artery calcification	rs1333049	22125503	European	CDKN2B-AS1 - DMRTA1	Intergenic	O'Donnell CJ et al., 2011	22144573	43947	0	0
			Coronary heart disease	rs1333049	22125503	European	CDKN2B-AS1 - DMRTA1	Intergenic	Wild PS et al., 2011	21606135	43947	0	0
			Glaucoma (primary open-angle)	rs7865618	22031005	Japanese	CDKN2B-AS1	Genic (Intron)	Nakano M et al., 2012	22428042	138445	0	0
			Response to amphetamines	rs12554707	22842202	American Indian	FLJ35282 - SUMO2P2	Intergenic	Hart AB et al., 2012	22952603	672752	0	0
			Response to platinum-based chemotherapy in non-small-cell lung cancer	rs12000445	23426271	Han Chinese	FLJ35282 - SUMO2P2	Intergenic	Hu L et al., 2012	22872573	1256821	0	0
rs1333049	22125253	9p21.3	Coronary artery calcification	rs1333049	22125503	European	CDKN2B-AS1 - DMRTA1	Intergenic	O'Donnell CJ et al., 2011	22144573	0	1	1
			Coronary heart disease	rs1333049	22125503	European	CDKN2B-AS1 - DMRTA1	Intergenic	Wild PS et al., 2011	21606135	0	1	1
			Intracranial aneurysm	rs10757272	22088260	Japanese	CDKN2B-AS1	Genic (Intron)	Low SK et al., 2012	22286173	37243	0.967	0.426
			Coronary heart disease	rs1333042	22103813	Korean	CDKN2B-AS1	Genic (Intron)	Lee JY et al., 2013	23364394	21690	0.935	0.426
			Coronary artery calcification	rs1537370	22084310	European	CDKN2B-AS1	Genic (Intron)	van Setten J et al., 2013	23561647	41193	0.933	0.276
			Intracranial aneurysm	rs6475606	22081850	European	CDKN2B-AS1	Genic (Intron)	Foroud T et al., 2012	22961961	43653	0.933	0.276
			Coronary heart disease	rs10757274	22096055	Han Chinese	CDKN2B-AS1	Genic (Intron)	Lu X et al., 2012	22751097	29448	0.901	0.934
			Coronary heart disease	rs944797	22115286	Japanese	CDKN2B-AS1	Genic (Intron)	Takeuchi F et al., 2011	21971053	10217	0.875	0.934
			Ankle-brachial index	rs10757269	22072264	European	CDKN2B-AS1	Genic (Intron)	Murabito JM et al., 2011	22199011	53239	0.868	0.158
			Glioma	rs4977756	22068652	European	CDKN2B-AS1	Genic (Intron)	Rajaraman P et al., 2012	22886559	56851	0.415	0.14
			Glaucoma (primary open-angle)	rs2157719	22033366	European	CDKN2B-AS1	Genic (Intron)	Wiggs JL et al., 2012	22570617	92137	0.318	0.064
			Coronary heart disease	rs7865618	22031005	European	CDKN2B-AS1	Genic (Intron)	Wild PS et al., 2011	21606135	94498	0.288	0.072
			Glaucoma (primary open-angle)	rs1063192	22003367	Japanese	CDKN2B;CDKN2B-AS1	Genic (UTR-3; Intron)	Osman W et al., 2012	22419738	122136	0.259	0.122
			Glaucoma	rs523096	22019129	Japanese	CDKN2B-AS1	Genic (Intron)	Takamoto M et al., 2012	22792221	106374	0.167	0.08
			Breast cancer	rs1011970	22062134	European	CDKN2B-AS1	Genic (Intron)	Michailidou K et al., 2013	23535729	63369	0.077	0.038
			Type 2 diabetes	rs7018475	22137685	European	CDKN2B-AS1 - DMRTA1	Intergenic	Huang J et al., 2012	22293688	12182	0.026	0.046
			Melanoma	rs7023329	21816528	European	MTAP	Genic (Intron)	Barrett JH et al., 2011	21983787	308975	0.021	0.007
			Fasting glucose-related traits (interaction with BMI)	rs10811661	22134094	European	CDKN2B-AS1 - DMRTA1	Intergenic	Manning AK et al., 2012	22581228	8591	0.009	0.033
			Type 2 diabetes	rs2383208	22132076	Indo-European South Asian	CDKN2B-AS1 - DMRTA1	Intergenic	Tabassum R et al., 2012	23209189	6573	0.009	0.036
			Type 2 diabetes	rs2383208	22132076	Han Chinese	CDKN2B-AS1 - DMRTA1	Intergenic	Li H et al., 2012	22961080	6573	0.009	0.036
			Type 2 diabetes	rs1333051	22136489	Hispanic	CDKN2B-AS1 - DMRTA1	Intergenic	Parra EJ et al., 2011	21573907	10986	0.008	0.02
			Platelet counts	rs3731211	21986847	European	CDKN2A	Genic (Intron)	Gieger C et al., 2011	22139419	138656	0.002	0.043
			Autism spectrum disorder, attention deficit-hyperactivity disorder, bipolar disorder, major depressive disorder, and schizophrenia (combined)	rs7849973	22819576	European	FLJ35282	Genic (Intron)	Smoller JW et al., 2013	23453885	650126	0	0
			Glaucoma (primary open-angle)	rs7865618	22031005	Japanese	CDKN2B-AS1	Genic (Intron)	Nakano M et al., 2012	22428042	138445	0	0
			Response to amphetamines	rs12554707	22842202	American Indian	FLJ35282 - SUMO2P2	Intergenic	Hart AB et al., 2012	22952603	672752	0	0
			Response to platinum-based chemotherapy in non-small-cell lung cancer	rs12000445	23426271	Han Chinese	FLJ35282 - SUMO2P2	Intergenic	Hu L et al., 2012	22872573	1256821	0	0
rs10859871	95711626	12q22	Adverse response to chemotherapy (neutropenia/leucopenia) (paclitaxel + carboplatin)	rs12310399	95490248	Japanese	FGD6	Genic (Intron)	Low SK et al., 2013	23648065	221378	0.023	0.197
			Breast cancer	rs17356907	96027759	European	USP44 - PGAM1P5	Intergenic	Garcia-Closas M et al., 2013	23535733	316133	0	0.001
			Breast cancer	rs17356907	96027759	European	USP44 - PGAM1P5	Intergenic	Michailidou K et al., 2013	23535729	316133	0	0.001
			Breast size	rs17356907	96027759	European	USP44 - PGAM1P5	Intergenic	Eriksson N et al., 2012	22747683	316133	0	0.001
			Response to antidepressant treatment	rs7136572	95959788	European American, African American	USP44 - PGAM1P5	Intergenic	Clark SL et al., 2011	22041458	248162	0	0.001
			Alzheimer's disease (cognitive decline)	rs61144803	94235165	European	CRADD	Genic (Intron)	Sherva R et al., 2013	23535033	1476461	0	0
			Estradiol plasma levels (breast cancer)	rs4761470	94683204	European	PLXNC1	Genic (Intron)	Liu M et al., 2013	23518928	1028422	0	0
			Height	rs10492321	93980088	European	SOCS2 - CRADD	Intergenic	Berndt SI et al., 2013	23563607	1731538	0	0
			Height	rs11107116	93978504	European	SOCS2 - CRADD	Intergenic	Lango Allen H et al., 2010	20881960	1733122	0	0
			Height	rs10859563	94120339	European	CRADD	Genic (Intron)	Lango Allen H et al., 2010	20881960	1591287	0	0
			Height	rs3825199	93976954	Icelender, Dutch, European American, African American	SOCS2 - CRADD	Intergenic	Gudbjartsson DF et al., 2008	18391951	1734672	0	0
			Height	rs11107116	93978504	Scandinavian	SOCS2 - CRADD	Intergenic	Weedon MN et al., 2008	18391952	1733122	0	0
			Non-alcoholic fatty liver disease histology (other)	rs1836127	93550301	non-Hispanic Caucasian	LOC643339	Genic (Intron)	Chalasani N et al., 2010	20708005	2161325	0	0
			Obesity-related traits	rs1520724	94865477	Hispanic	RBMS2P1 - SUCLG2P2	Intergenic	Comuzzie AG et al., 2012	23251661	846149	0	0
			Pubertal anthropometrics	rs7953508	93983554	European	SOCS2 - CRADD	Intergenic	Cousminer DL et al., 2013	23449627	1728072	0	0
			Sudden cardiac arrest	rs10219495	92890520	European	CLLU1 - C12orf74	Intergenic	Aouizerat BE et al., 2011	21658281	2821106	0	0
Supplementary Table 1. A comprehensive list of all published GWAS variants that are located in/near the genes where an endometriosis SNP (all 11 SNPs) is implicated. The LD (r2) between the endometriosis variant and the other established disease/trait SNPs is given for Caucasian (CEU) and Japanese (JPT) populations, respectively. In bold are the SNPs with an LD r2>0.2, which are also illustrated …
